# Supplementary material for: Shedding Light on the Grey Zone of Speciation along a Continuum of Genomic Divergence
Source: PLoS Biol. 2016 Dec 27;14(12):e2000234. doi: 10.1371/journal.pbio.2000234 (PMC5189939; doi:10.1371/journal.pbio.2000234)
Supplement: S1 Table — (ODS) [file pbio.2000234.s015.ods]

## Sheet: Feuille1
divergence Da	population/species statu	migration statu			number of pairs
		ambiguous	isolation	migration (homogenous/heterogenous/NA)
<0.02	recognized populations	2	0	26 (9/11/6)	28
	recognized species	0	2	3 (1/2/0)	5
>0.02	recognized populations	1	6	0 (0/0/0)	7
	recognized species	4	16	1 (0/1/0)	21
