# Supplementary material for: Shedding Light on the Grey Zone of Speciation along a Continuum of Genomic Divergence
Source: PLoS Biol. 2016 Dec 27;14(12):e2000234. doi: 10.1371/journal.pbio.2000234 (PMC5189939; doi:10.1371/journal.pbio.2000234)
Supplement: S1 Data — (XLSX) [file pbio.2000234.s017.xlsx]

## Sheet: Geographic Locations
Species A		Geographic location A	nSequenced copies per locus in species A	Species B		Geographic location B	nSequenced copies per locus in species B	nSequenced loci	Reference	individuals	Accessions
Species name	Name used in the current analysis			Species name	Name used in the current analysis
Abatus cordatus	Abatus cordatus	Kerguelen (Ile Haute)	4	Abatus agassizi	Abatus agassizi	Kerguelen (Ile Haute)	4	300	Romiguier et al. (2014)	GA30F; GA30B; GA30I; GA30K	GA30F SRX564966; GA30B SRX564962; GA30I SRX564959; GA30K SRX564960
Abatus cordatus	Abatus cordatusHTE	Kerguelen (Ile Haute)	4	Abatus cordatus	Abatus cordatusHAL	Kerguelen (Anse du Halage)	4	111	Romiguier et al. (2014)	GA30F; GA30H; GA30B; GA30C	GA30F SRX564966; GA30H SRX564968; GA30B SRX564962; GA30C SRX564963
Allolobophora chlorotica L2	Allolobophora L2a	France (Fontainebleau)	4	Allolobophora chlorotica L2	Allolobophora L2bESP	Spain (Portonovo)	4	900	Romiguier et al. (2014)	GA24C; GA24D; GA24A; GA24B	GA24C SRX564973; GA24D SRX564974; GA24A SRX564971; GA24B SRX564972
Allolobophora chlorotica L2	Allolobophora L2bESP	Spain (Portonovo)	4	Allolobophora chlorotica L1	Allolobophora L1	France (Fontainebleau, Rouen)	4	900	Romiguier et al. (2014)	GA24A; GA24B; GA24O; GA24P	GA24A SRX564971; GA24B SRX564972; GA24O SRX564969; GA24P SRX564970
Armadillidium vulgare	Armadillidium vulgare	France (Celle-sur-Belle), Greece (Heraklion)	4	Armadillidium nasatum	Armadillidium nasatum	France (Breuil Mingot, Chemery)	4	900	Romiguier et al. (2014)	GA21B; GA21C; GA21L; GA21M	GA21B SRX564995; GA21C SRX564996; GA21L SRX564993; GA21M SRX564994
Armadillidium vulgare	Armadillidium vulgareAM	Brazil (Porto Alegre), Canada (Vancouver)	4	Armadillidium vulgare	Armadillidium vulgareEU	France (Celle sur belle), Greece (Heraklion)	4	900	Romiguier et al. (2014)	GA21D; GA21G; GA21B; GA21C	GA21D SRX564997; GA21G SRX565000; GA21B SRX564995; GA21C SRX564996
Artemia franciscana	Artemia franciscanaCH	Chile (Los Vilos)	4	Artemia franciscana	Artemia franciscanaAMN	USA (Great Salt Lake), Canada (Chaplin Lake, Saskatchewan)	4	900	Romiguier et al. (2014)	GA17H; GA17I; GA17D; GA17J	GA17H SRX565012; GA17I SRX565013; GA17D SRX565008; GA17J SRX565014
Artemia franciscana	Artemia franciscanaFR	France (Aigues-Mortes)	4	Artemia franciscana	Artemia franciscanaAMN	USA (Great Salt Lake), Canada (Chaplin Lake, Saskatchewan)	4	512	Romiguier et al. (2014)	GA17B; GA17C; GA17D; GA17J	GA17B SRX565006; GA17C SRX565007; GA17D SRX565008; GA17J SRX565014
Artemia franciscana	Artemia franciscanaFR	France (Aigues-Mortes)	4	Artemia franciscana	Artemia franciscanaCH	Chile (Los Vilos)	4	451	Romiguier et al. (2014)	GA17B; GA17C; GA17H; GA17I	GA17B SRX565006; GA17C SRX565007; GA17H SRX565012; GA17I SRX565013
Artemia franciscana	Artemia franciscana	USA (Great Salt Lake), Canada (Chaplin Lake, Saskatchewan)	4	Artemia sinica	Artemia sinica	China (Yuncheng)	4	900	Romiguier et al. (2014)	GA17D; GA17J; GA17N; GA17O	GA17D SRX565008; GA17J SRX565014; GA17N SRX565017; GA17O SRX565018
Caenorhabditis brenneri	Caenorhabditis brenneriIND	India (Allepey, Kanjirapally)	4	Caenorhabditis brenneri	Caenorhabditis brenneriGUY	French Guiana (Comté river, Cayenne)	4	71	Romiguier et al. (2014)	GA19C; GA19D; GA19G; GA19F	GA19C SRX565025; GA19D SRX565026; GA19G SRX565029; GA19F SRX565028
Caenorhabditis brenneri	Caenorhabditis brenneri	India (Allepey, Kanjirapally)	4	Caenorhabditis sp10	Caenorhabditis sp10	India (Kanjirapally, Periyar)	4	122	Romiguier et al. (2014)	GA19C; GA19D; GA19K; GA19L	GA19C SRX565025; GA19D SRX565026; GA19K SRX565033; GA19L SRX565034
Camponotus ligniperdus	Camponotus ligniperdus	France (Léoncel), Poland (Nowa Sol)	4	Camponotus aethiops	Camponotus aethiops	Italy (Moraduccio), France (Léoncel)	4	900	Romiguier et al. (2014)	CLLEO2; CLNOV2; CAHMOR2; CAHLEO5	CLLEO2 SRX565038; CLNOV2 SRX565040; CAHMOR2 SRX565035; CAHLEO5 SRX565036
Necora puber	Necora puberATL	Scotland	4	Liocarcinus depurator	Liocarcinus depurator	France (Sète)	4	900	Romiguier et al. (2014)	GA38A; GA38B; GA38I; GA38J	GA38A SRX565233; GA38B SRX565234; GA38I SRX565184; GA38J SRX565185
Crepidula fornicata	Crepidula fornicata	France (Morlaix)	4	Crepidula plana	Crepidula plana	USA (Boston, Lewes)	4	729	Romiguier et al. (2014)	GA22A; GA22B; GA22I; GA22J	GA22A SRX565068; GA22B SRX565069; GA22I SRX565076; GA22J SRX565077
Culex pipiens	Culex pipiensTRO	Burkina Faso (Ouagadougou), Costa Rica (Pueto Viero)	4	Culex pipiens	Culex pipiensMED	France (Triolet), Algeria (Lac des Oiseaux)	4	382	Romiguier et al. (2014)	GA34H; GA34C; GA34G; GA34I	GA34H SRX565087; GA34C SRX565082; GA34G SRX565086; GA34I SRX565088
Culex pipiens	Culex pipiensTRO	Burkina Faso (Ouagadougou), Costa Rica (Pueto Viero)	4	Culex torrentium	Culex torrentium	Denmark (Polignac), Sweden (Uppsala)	4	398	Romiguier et al. (2014)	GA34H; GA34C; GA34M; GA34N	GA34H SRX565087; GA34C SRX565082; GA34M SRX565090; GA34N SRX565091
Cystodytes dellechiajei purple	Cystodytes dellechiajei purple	Spain (Escala)	4	Cystodytes dellechiajei blue	Cystodytes dellechiajei blue	Spain (Cabrera, Tosse)	4	900	Romiguier et al. (2014)	GA28C; GA28D; GA28G; GA28H	GA28C SRX565095; GA28D SRX565096; GA28G SRX565092; GA28H SRX565093
Echinocardium mediterraneum	Echinocardium mediterraneum	Greece (Keraklion)	4	Echinocardium cordatum	Echinocardium cordatum B2	France (La Ciotat, Banyuls)	4	900	Romiguier et al. (2014)	GA29I; GA29J; GA29C; GA29E	GA29I SRX565100; GA29J SRX565101; GA29C SRX565108; GA29E SRX565110
Echinocardium mediterraneum	Echinocardium mediterraneumEST	Greece (Keraklion)	4	Echinocardium mediterraneum	Echinocardium mediterraneumWES	XXX	4	900	Romiguier et al. (2014)	GA29I; GA29J; XXX XXX	GA29I SRX565100; GA29J SRX565101; GA29G SRX565112; GA29H SRX565099
Emys orbicularis	Emys orbicularisEUE	Hungary (Budapest)	4	Emys orbicularis	Emys orbicularisEUW	France (Leucate)	4	113	Romiguier et al. (2014)	GA03E; GA03F; GA03C; GA03D	GA03E SRX565115; GA03F SRX565116; GA03C SRX565113; GA03D SRX565114
Emys orbicularis	Emys orbicularis	France (Leucate)	4	Trachemys scripta	Trachemys scripta	France (Montpellier)	4	515	Romiguier et al. (2014)	GA03C; GA03D; GA03M; GA03N	GA03C SRX565113; GA03D SRX565114; GA03M SRX565329; GA03N SRX565330
Eudyptes moseleyi	Eudyptes moseleyi	Netherlands (Amsterdam)	4	Aptenodytes patagonicus	Aptenodytes patagonicus	France (Crozet)	4	744	Romiguier et al. (2014)	GA13U; GA13T; GA13M; GA13L	GA13U SRX565130; GA13T SRX565129; GA13M SRX564992; GA13L SRX564991
Eudyptes filholi	Eudyptes filholi	France (Crozet)	4	Eudyptes moseleyi	Eudyptes moseleyi	Netherlands (Amsterdam)	4	302	Romiguier et al. (2014)	GA13V; GA13W; GA13U; GA13T	GA13V SRX565126; GA13W SRX565125; GA13U SRX565130; GA13T SRX565129
Eunicella cavolinii	Eunicella cavolinii	France (Marseille, Villefranche-sur-Mer)	4	Eunicella verrucosa	Eunicella verrucosa	France (Marseille), Portugal (Sagres)	4	541	Romiguier et al. (2014)	GA31C; GA31F; GA31H; GA31I	GA31C SRX565133; GA31F SRX565136; GA31H SRX565139; GA31I SRX565140
Hippocampus guttulatus	Hippocampus guttulatusCRO	France (Croisic)	4	Hippocampus guttulatus	Hippocampus guttulatusTHA	France (Sète)	4	135	Romiguier et al. (2014)	GA37E; GA37F; GA37A; GA37B	GA37E SRX565156; GA37F SRX565157; GA37A SRX565152; GA37B SRX565153
Hippocampus guttulatus	Hippocampus guttulatusPOR	Portugal (Faro)	4	Hippocampus guttulatus	Hippocampus guttulatusCRO	France (Croisic)	4	188	Romiguier et al. (2014)	GA37C; GA37D; GA37E; GA37F	GA37C SRX565154; GA37D SRX565155; GA37E SRX565156; GA37F SRX565157
Hippocampus guttulatus	Hippocampus guttulatusPOR	Portugal (Faro)	4	Hippocampus guttulatus	Hippocampus guttulatusTHA	France (Sète)	4	117	Romiguier et al. (2014)	GA37C; GA37D; GA37A; GA37B	GA37C SRX565154; GA37D SRX565155; GA37A SRX565152; GA37B SRX565153
Hippocampus hippocampus	Hippocampus hippocampus	France (Sète)	4	Hippocampus guttulatus	Hippocampus guttulatusTHA	France (Sète)	4	900	Romiguier et al. (2014)	GA37I; GA37J; GA37A; GA37B	GA37I SRX565158; GA37J SRX565159; GA37A SRX565152; GA37B SRX565153
Lepus granatensis	Lepus granatensisESP	Spain (Ciudad Real, Navarra)	4	Lepus granatensis	Lepus granatensisPOR	Portugal (Valpaços), Spain (Huelva)	4	176	Romiguier et al. (2014)	GA04J; GA04N; GA04E; GA04K	GA04J SRX565169; GA04N SRX565173; GA04E SRX565165; GA04K SRX565170
Lineus longissimus	Lineus longissimus	France (Roscoff)	4	Lineus lacteus	Lineus lacteus	France (Banyuls, Fréjus)	4	900	Romiguier et al. (2014)	GA23O; GA23N; GA23E; GA23G	GA23O SRX565181; GA23N SRX565180; GA23E SRX565174; GA23G SRX565175
Necora puber	Necora puberATL	France (Sète)	4	Necora puber	Necora puberMED	UK (Scotland)	4	900	Romiguier et al. (2014)	GA38E; GA38F; GA38A; GA38B	GA38E SRX565237; GA38F SRX565238; GA38A SRX565233; GA38B SRX565234
Melitaea cinxia	Melitaea cinxiaEUR	France (Molines-en-Queyras, Valflaunes)	4	Melitaea cinxia	Melitaea cinxiaMAR	Morocco (Michlifen, high elevation)	4	462	Romiguier et al. (2014)	GA08R; GA08D; GA08B; GA08C	GA08R SRX565195; GA08D SRX565189; GA08B SRX565187; GA08C SRX565188
Melitaea cinxia	Melitaea cinxia	Morocco (Michlifen, high elevation)	4	Mellicta athalia	Mellicta athalia	France (Saint Jean du Gard), Finland (Aland)	4	680	Romiguier et al. (2014)	GA08B; GA08C; GA08L; GA08M	GA08B SRX565187; GA08C SRX565188; GA08L SRX565198; GA08M SRX565199
Messor barbarus	Messor barbarus	France (La Cadière d'Azur)	4	Messor structor	Messor structor	France (Nîmes, Saint-Guilhem-le-Désert)	4	900	Romiguier et al. (2014)	GA40I; GA40J; GA40L; GA40M	GA40I SRX565210; GA40J SRX565211; GA40L XXX; GA40M XXX
Mytilus galloprovincialis	Mytilus galloprovincialis	Spain (Gibraltar)	4	Mytilus edulis	Mytilus edulis	France (La Tremblade)	4	900	Romiguier et al. (2014)	GA36G; GA36H; GA36E; GA36F	GA36G SRX565229; GA36H SRX565230; GA36E SRX565222; GA36F SRX565222
Mytilus galloprovincialis	Mytilus galloprovincialisATL	France (Roscoff)	4	Mytilus galloprovincialis	Mytilus galloprovincialisMED	France (Sète)	4	900	Romiguier et al. (2014)	GA36C; GA36D; GA36A; GA36B	GA36C SRX565227; GA36D SRX565228; GA36A SRX565225; GA36B SRX565226
Ostrea edulis	Ostrea edulisATLdan	Denmark (Limfjord)	4	Ostrea edulis	Ostrea edulisATLfr	France (Baie de Quiberon)	4	95	Romiguier et al. (2014)	GA14F; GA14D; GA14C; GA14B	GA14F SRX565255; GA14D SRX565253; GA14C SRX565252; GA14B SRX565251
Ostrea edulis	Ostrea edulisATL	France (Baie de Quiberon)	4	Ostrea edulis	Ostrea edulisMED	France (Frontignan)	4	95	Romiguier et al. (2014)	GA14C; GA14B; GA14J; GA14G	GA14C SRX565252; GA14B SRX565251; GA14J SRX565259; GA14G SRX565256
Ostrea edulis	Ostrea edulisMED	France (Frontignan)	4	Ostrea chilensis	Ostrea chilensis	Wales (Menai strait)	4	277	Romiguier et al. (2014)	GA14J; GA14G; GA14K; GA14L	GA14J SRX565259; GA14G SRX565256; GA14K SRX565248; GA14L SRX565249
Parus caeruleus	Parus caeruleusCOR	France (Pirio, Muro)	4	Parus caeruleus	Parus caeruleusCON	France	4	160	Romiguier et al. (2014)	GA11A; GA11B; GA11I; GA11J	GA11A SRX565264; GA11B SRX565262; GA11I SRX565268; GA11J SRX565269
Pectinaria koreni	Pectinaria koreniSUD	Portugal (Aveiro)	4	Pectinaria koreni	Pectinaria koreniNOR	Portugal (Aveiro)	4	65	Romiguier et al. (2014)	GA25G; GA25H; GA25A; GA25B	GA25G SRX565278; GA25H SRX565279; GA25A SRX565272; GA25B SRX565273
Physa acuta	Physa acuta	USA (Colorado, Iowa)	4	Physa gyrina	Physa gyrina	USA (Idaho, Pensylvania)	4	900	Romiguier et al. (2014)	GA06I; GA06J; GA06C; GA06L	GA06I SRX565290; GA06J SRX565291; GA06C SRX565293; GA06L SRX565294
Reticulitermes grassei	Reticulitermes grassei	France (Eguilles)	4	Reticulitermes flavipes	Reticulitermes flavipes	France (Olonne-sur-Mer, Oléron)	4	900	Romiguier et al. (2014)	GA15F; GA15G; GA15K; GA15L	GA15F SRX565302; GA15G SRX565303; GA15K SRX565295; GA15L SRX565296
Sepia officinalis	Sepia officinalisBRE	France (Concarneau)	4	Sepia officinalis	Sepia officinalisITA	Italy (North of Adriatic Sea)	4	247	Romiguier et al. (2014)	GA18D; GA18E; GA18I; GA18J	GA18D SRX565310; GA18E SRX565311; GA18I SRX565315; GA18J SRX565316
Sepia officinalis	Sepia officinalisSET	France (Sète)	4	Sepia officinalis	Sepia officinalisBRE	France (Concarneau)	4	304	Romiguier et al. (2014)	GA18B; GA18C; GA18D; GA18E	GA18B SRX565308; GA18C SRX565309; GA18D SRX565310; GA18E SRX565311
Sepia officinalis	Sepia officinalisSET	France (Sète)	4	Sepia officinalis	Sepia officinalisITA	Italy (North of Adriatic Sea)	4	200	Romiguier et al. (2014)	GA18B; GA18C; GA18I; GA18J	GA18B SRX565308; GA18C SRX565309; GA18I SRX565315; GA18J SRX565316
Thymelicus sylvestris	Thymelicus sylvestris	France (Guillestre, Le Vigan)	4	Thymelicus lineola	Thymelicus lineola	France (Le Vigan, Lepuix-Gy)	4	900	Romiguier et al. (2014)	GA43B; GA43D; GA42A; GA42D	GA43B SRX565324; GA43D SRX565326; GA42A SRX565317; GA42D SRX565320
Ciona intestinalis A	CioneA	France (Thau), Spain (Barcelona), USA (Santa Barbara)	20	Ciona intestinalis B	CioneB	Canada (Nova Scotia), Norway (Bergen)	20	852	Roux et al (2013)	GA12A; GA12B; GA12C; GA02R; GA12E;GA12F; GA12G; GA12J; GA12K; GA12L;GA12M; GA02G; GA02J; GA02I; GA12N;GA02P; GA02Q; GA02L; GA02M; GA02N	GA12A SRX565048; GA12B SRX565049; GA12C SRX565050; GA02R SRX565057; GA12E SRX565051;GA12F SRX565052; GA12G SRX565053; GA12J SRX565054; GA12K SRX565055; GA12L SRX565056;GA12M SRX565058; GA02G SRX565060; GA02J SRX565062; GA02I SRX565061; GA12N SRX565059;GA02P SRX565066; GA02Q SRX565067; GA02L SRX565063; GA02M SRX565064; GA02N SRX565065
Ciona intestinalis B	CioneB_france	France (Concarneau)	4	Ciona intestinalis B	CioneB_canada	Canada (Nova Scotia)	4	599	Roux et al (2013)	GA02P; GA02Q; GA02N; GA02L	GA02P SRX565066; GA02Q SRX565067; GA02N SRX565065; GA02LSRX565063
Anas crecca nimia	Anas crecca Adak	USA (Adak Island)	38	Anas crecca Attu	Anas crecca Attu	USA (Attu Island)	48	6	Winker et al. (2013)	-	KF588710-KF589200
Anas crecca nimia	Anas crecca Shemya	USA (Shemya Island)	22	Anas crecca Adak	Anas crecca Adak	USA (Adak Island)	38	6	Winker et al. (2013)	-	KF588710-KF589200
Anas crecca nimia	Anas crecca Shemya	USA (Shemya Island)	22	Anas crecca Attu	Anas crecca Attu	USA (Attu Island)	48	6	Winker et al. (2013)	-	KF588710-KF589200
Oryctolagus cuniculus algirus	Oryctolagus algirus	Iberian Peninsula (3 populations from the SouthWestern part)	72	Oryctolagus cuniculus cuniculus	Oryctolagus cuniculus	Iberian Peninsula (4 populations from the NorthEastern part)	80	10	Carneiro et al. (2009)	-	FJ000560-FJ001233
Mus musculus domesticus	Mus domesticus	France, Egypt, Algeria, Spain, Italy, Morocco	13	Mus musculus musculus	Mus musculus	Austria, Bulgaria, Czech Republic, Hungary, Lithuania, Poland, Japan, Denmark, Spain	11	57	Duvaux et al. (2011)	-	https://lc.cx/4LcP
Lissotriton vulgaris kosswigi	Lissotriton vulgaris kosswigi	Turkey (Marmara and Black Sea)	12	Lissotriton vulgaris vulgaris	Lissotriton vulgaris vulgaris	Turkey (Marmara)	22	7	Nadachowska and Babik (2009)	-	FJ588030-FJ588147; FJ588912-FJ588927; FJ588974-FJ589006
Lutzomyia Nyssomyia intermedia	Lutzomyia intermedia	Brazil (Afonso Claudio)	36	Lutzomyia Nyssomyia whitmani	Lutzomyia whitmani	Brazil (Afonso Claudio)	48	10	Mazzoni et al. (2007)	-	EU082834-EU083311
Macaca mulatta	Macaca mulatta	Burma, China, India	156	Macaca fascicularis	Macaca fascicularis	Malaysia, Mauritius, Indochina, Indonesia	90	16	Stevison and Kohn (2009)	-	AB154760-AB154773; AB235856-AB235887; AB235889-AB235896; AF024562-AF024565;AF052078-AF052086; AF157396-AF157401; AF161950-AF161954; AF161958-AF161975;AF352993-AF353027; AF353040-AF353049; AF353052-AF353055; AF353074-AF353077;AJ539307-AJ539308; AJ542567-AJ542580; AJ551315-AJ551321; AM086061-AM086069;AY224277-AY224287; AY224292-AY224295; AY224332-AY224350; AY707076-AY707077;AY894616-AY894635; AY958…
Malurus melanocephalus	Malurus melanocephalus TE	Australia (Top End)	10	Malurus melanocephalus	Malurus melanocephalus CY	Australia (Cape York)	32	34	Lee and Edwards (2008)	-	FJ418984-FJ422117
Carlia rhomboidalis	Rhomboidalis	Australia (Elliot, Magnetic Island, MEQ rainforests)	28	Rubrigularis	Rubrigularis	Australia (Finnigan, Thornton, Windsor, Carbine, Malbon, Atherton, Kirrama, Hinchinbrook, Lee, Spec, Halifax)	84	7	Dolman and Moritz (2006)	-	DQ349234-DQ350015
Gorilla beringei	Gorilla eastern	Democratic Republic of Congo (Mt. Tshiaberimu), Uganda (BwindiImpenetrable National Park)	6	Gorilla gorilla	Gorilla western	Cameroon	30	13	Thalmann et al. (2006)	-	AM407431-AM407714

## Sheet: Summary Statistics
spA	spB	species_status_NG	popphyl	taxonomy1	taxonomy2	habitat	propagule_size	longevity	sxA_avg	sxA_std	sxB_avg	sxB_std	ss_avg	ss_std	Wald_avg	Wald_std	piA_avg	piA_std	piB_avg	piB_std	thetaA_avg	thetaA_std	thetaB_avg	thetaB_std	DtajA_avg	DtajA_std	DtajB_avg	DtajB_std	divAB_avg	divAB_std	netdivAB_avg	netdivAB_std	FST_avg	FST_std	corr_pi	pSIv1_Mhetero_Nhetero	pSIv2_Mhetero_Nhetero	pIMHomov1_Mhetero_Nhetero	pIMHomov2_Mhetero_Nhetero	pIMHeterov1_Mhetero_Nhetero	pIMHeterov2_Mhetero_Nhetero	pAMHomov1_Mhetero_Nhetero	pAMHomov2_Mhetero_Nhetero	pAMHeterov1_Mhetero_Nhetero	pAMHeterov2_Mhetero_Nhetero	pSCHomov1_Mhetero_Nhetero	pSCHomov2_Mhetero_Nhetero	pSCHeterov1_Mhetero_Nhetero	pSCHeterov2_Mhetero_Nhetero
Abatus_cordatus	Abatus_agassizi	1	1	invertebrate	echinodermata	marine	0.2	NA	0.717	1.026	1.513	2.122	0.037	0.287	-8.303	3.472	0.00381	0.006516	0.007445	0.010987	0.003826	0.006646	0.007517	0.011112	0.033281	0.710388	-0.033201	0.726203	0.0446	0.091612	0.038973	0.092006	0.69686	0.284429	0.193302	0.00236	0.04326	0.00083	0.00067	0.0629	0.04932	0.21477	0.12946	0.18441	0.13583	0.00006	0.00161	0.08821	0.08625
Abatus_cordatusHTE	Abatus_cordatusHAL	0	1	invertebrate	echinodermata	marine	0.2	NA	1.45	1.333	0.991	1.057	0.586	0.879	-9	0	0.009001	0.008909	0.00774	0.008967	0.008944	0.008282	0.007928	0.009473	-0.098126	0.825527	-0.008844	0.879418	0.009321	0.007244	0.000951	0.002963	0.065795	0.149604	0.190932	0.00699	0.01041	0.29343	0.10099	0.06002	0.05538	0.02494	0.018	0.00543	0.00916	0.23769	0.08218	0.05162	0.0437
Allolobophora_L2a	Allolobophora_L2bESP	0	1	invertebrate	annelida	continental	0.0238	1.25	4.24	4.841	3.04	3.888	0.455	1.103	-7.033	5.717	0.035243	0.029437	0.02731	0.029181	0.035115	0.028969	0.02696	0.028446	0.010333	0.794642	0.052248	0.869437	0.080504	0.037265	0.049228	0.033348	0.485051	0.259254	0.209879	0.00006	0.00029	0	0.00003	0	0.00056	0.0003	0.71852	0.00079	0.27899	0	0.0001	0.00001	0.00034
Allolobophora_L2bESP	Allolobophora_L1	0	1	invertebrate	annelida	continental	0.0238	1.25	2.71	3.569	5.07	5.435	0.542	1.191	-6.892	6.012	0.025785	0.02838	0.043098	0.032044	0.025546	0.027799	0.043401	0.032068	0.035781	0.860537	-0.079911	0.722981	0.088839	0.069224	0.054397	0.067129	0.459488	0.252852	0.239234	0.01057	0.00518	0.00001	0.00003	0.00069	0.00044	0.29175	0.47	0.12809	0.0911	0.00003	0.00027	0.00117	0.00066
Anas_crecca_Adak	Anas_crecca_Attu	0.5	0	vertebrate	sauropsida	continental	NA	NA	2.5	2.074	2	1.673	9.667	12.307	-9	0	0.008713	0.012036	0.007365	0.009547	0.009923	0.010911	0.00857	0.009378	-0.692861	0.826079	-0.720057	0.59992	0.008102	0.010766	0.000062	0.000156	-0.011542	0.038029	0.996051	0	0.001	0.00016	0.00295	0.00001	0.00038	0	0.00025	0	0.00013	0.00015	0.00263	0.00001	0.00058
Anas_crecca_Shemya	Anas_crecca_Adak	0.5	0	vertebrate	sauropsida	continental	NA	NA	3.667	1.862	2.167	1.722	10	12.617	-9	0	0.009339	0.012617	0.008712	0.012036	0.012896	0.012892	0.009921	0.010912	-1.352051	0.598918	-0.692861	0.826079	0.0091	0.012202	0.000075	0.000256	-0.007101	0.06885	0.995447	0.00008	0.01868	0.00016	0.03998	0.00006	0.01854	0.00006	0.01335	0.00019	0.01171	0.00011	0.04488	0.00007	0.01633
Anas_crecca_Shemya	Anas_crecca_Attu	0.5	0	vertebrate	sauropsida	continental	NA	NA	4	2.366	2	1.265	9.667	12.193	-9	0	0.009469	0.012927	0.007623	0.010154	0.012894	0.012892	0.008568	0.009379	-1.337763	0.630472	-0.687386	0.642411	0.008895	0.012267	0.000349	0.000741	-0.070209	0.143405	0.998159	0.00023	0.04126	0.00026	0.17062	0.00022	0.03411	0.00011	0.0443	0.00008	0.05569	0.00081	0.19199	0.00008	0.03283
Armadillidium_vulgare	Armadillidium_nasatum	1	1	invertebrate	crustacea	continental	0.12	3.42	4.323	5.515	4.398	5.43	0.168	0.463	1.646	12.882	0.01979	0.019433	0.020124	0.018845	0.019475	0.018817	0.020074	0.018553	NA	NA	NA	NA	0.115923	0.090175	0.095966	0.088078	0.711165	0.191813	0.298823	0.01254	0.01527	0	0.00001	0.0002	0.0001	0.33532	0.18486	0.36794	0.08345	0	0.00003	0.00007	0.0002
Armadillidium_vulgareAM	Armadillidium_vulgareEU	0	1	invertebrate	crustacea	continental	0.12	3.42	2.453	3.228	3.107	4.143	2.183	3.241	-8.95	1.016	0.020459	0.019005	0.023684	0.019247	0.020599	0.018829	0.02326	0.018672	-0.077993	0.80074	0.162865	0.959633	0.025945	0.018331	0.003873	0.008917	0.087708	0.165695	0.406127	0.00316	0.00423	0.00921	0.03035	0.25654	0.28767	0.01597	0.02108	0.00512	0.0118	0.00494	0.01531	0.17205	0.16256
Artemia_franciscana	Artemia_sinica	1	1	invertebrate	crustacea	continental	0.051	4	1.417	1.756	0.642	1.104	0.008	0.088	-6.67	6.511	0.007047	0.008715	0.003433	0.006466	0.006952	0.008366	0.003404	0.006116	0.075911	0.785491	-0.037433	0.586147	0.119187	0.07595	0.113947	0.074915	0.919531	0.086537	0.089966	0.03802	0.07806	0	0.00001	0.00004	0.00058	0.18333	0.14917	0.28439	0.26548	0	0.00001	0.00005	0.00085
Artemia_franciscanaCH	Artemia_franciscanaAMN	0	1	invertebrate	crustacea	continental	0.051	4	1.179	1.266	1.9	1.66	0.463	0.859	-9	0	0.010751	0.011851	0.015573	0.014295	0.010516	0.011644	0.015458	0.013952	0.184014	0.953617	0.079905	0.930966	0.019066	0.013996	0.005904	0.010173	0.186131	0.217033	0.086395	0.02349	0.00212	0.01972	0.0016	0.28277	0.01698	0.41003	0.00641	0.0481	0.00583	0.0066	0.00101	0.16291	0.01189
Artemia_franciscanaFR	Artemia_franciscanaAMN	0	1	invertebrate	crustacea	continental	0.051	4	0.734	1.112	1.961	1.621	0.348	0.759	-8.975	0.575	0.009006	0.014468	0.018582	0.017084	0.00905	0.014568	0.018409	0.016419	-0.016382	0.749631	0.063046	0.947426	0.021686	0.017274	0.007892	0.012788	0.222738	0.252506	0.106743	0.01613	0.00649	0.02605	0.00689	0.27156	0.10459	0.25186	0.02583	0.0238	0.01582	0.01322	0.00574	0.16208	0.06962
Artemia_franciscanaFR	Artemia_franciscanaCH	0	1	invertebrate	crustacea	continental	0.051	4	0.96	1.336	1.503	1.432	0.246	0.592	-9	0	0.009766	0.014711	0.013576	0.013295	0.009817	0.014755	0.013329	0.013071	-0.022675	0.780637	0.173142	0.993463	0.021756	0.018492	0.010086	0.0159	0.292286	0.277628	0.050106	0.00461	0.00117	0.01338	0.00485	0.48091	0.10386	0.03522	0.00621	0.00641	0.00424	0.0086	0.00401	0.26266	0.06382
Caenorhabditis_brenneri	Caenorhabditis_sp10	1	1	invertebrate	nematoda	continental	0.0052	0.16	5.926	8.066	8.492	8.84	0.656	1.291	13.795	18.523	0.035724	0.030575	0.051199	0.042608	0.035882	0.030769	0.051347	0.041699	0.03433	0.880146	-0.120132	0.652609	0.348361	0.149897	0.3049	0.147164	0.785366	0.146037	0.562685	0.10055	0.22099	0.00012	0.00003	0.00581	0.00343	0.13694	0.08658	0.24901	0.13499	0.01452	0.00086	0.03352	0.0126
Caenorhabditis_brenneriIND	Caenorhabditis_brenneriGUY	0	1	invertebrate	nematoda	continental	0.0052	0.16	3.817	4.511	4.521	4.595	2.803	4.262	-9	0	0.033128	0.032995	0.04035	0.033809	0.033038	0.032528	0.040918	0.033561	-0.053759	0.691467	-0.24014	0.713973	0.042786	0.033944	0.006047	0.011845	0.069305	0.119064	0.702906	0.00142	0.07078	0.00055	0.02284	0.00964	0.38581	0.00105	0.13472	0.00183	0.11381	0.00038	0.01458	0.00748	0.23398
Camponotus_ligniperdus	Camponotus_aethiops	1	1	invertebrate	insecta	continental	1.65	26	0.441	1.237	0.821	1.748	0.014	0.227	-8.171	3.995	0.001764	0.005514	0.003115	0.008293	0.001706	0.005232	0.003022	0.007512	0.040123	0.535348	-0.006173	0.612976	0.086882	0.070596	0.084442	0.070135	0.951596	0.086911	0.377081	0.0086	0.087	0.00001	0.00001	0.00003	0.00041	0.04911	0.48762	0.03624	0.33046	0.00001	0.00001	0.00003	0.00047
cioneA	cioneB	1	1	invertebrate	urochordata	marine	0.016	3	2.5669014085	2.1958155429	10.903756	7.853245	0.482394	0.840189	1.300469	10.743844	0.014273	0.012205	0.049344	0.030496	0.014319	0.01084	0.05401	0.031301	-0.018047	0.853093	-0.313438	0.66235	0.17622	0.075427	0.144412	0.072156	0.686663	0.155286	0.294371	0.02608	0.05301	0.00001	0.00001	0.00346	0.00857	0.04087	0.2406	0.0407	0.46299	0.00022	0.00066	0.07172	0.0511
CioneB_france	CioneB_canada	0	1	invertebrate	urochordata	marine	0.016	3	1.886	2.09	1.776	2.096	1.689	1.945	-9	0	0.030262	0.025984	0.029131	0.025969	0.030478	0.026043	0.029161	0.026193	-0.060682	0.719229	0.011609	0.774828	0.031701	0.025419	0.002004	0.007633	0.034678	0.142174	0.696532	0.00002	0.00888	0.00098	0.30984	0.00103	0.30369	0.00004	0.0336	0.00004	0.01364	0.00083	0.15693	0.00079	0.16666
Crepidula_fornicata	Crepidula_plana	1	1	invertebrate	mollusca	marine	0.0511	10	3.0891632373	3.7367355864	3.854595	4.879395	0.113855	0.415282	4.876543	15.268337	0.017648	0.017366	0.022056	0.021358	0.01807	0.017326	0.022132	0.0211	-0.1973	0.609148	-0.065285	0.70276	0.329355	0.108352	0.309503	0.107301	0.895151	0.08384	0.138305	0.27009	0.11111	0.00001	0.00001	0.0003	0.00023	0.18646	0.06625	0.26193	0.10152	0.00002	0.00003	0.00133	0.00071
Culex_pipiensTRO	Culex_pipiensMED	0.5	1	invertebrate	insecta	continental	0.08	0.205	3.123	3.592	6.458	6.688	0.348	0.751	-6.314	6.999	0.018055	0.016667	0.035336	0.0233	0.01814	0.016759	0.035692	0.023745	-0.010392	0.833591	-0.044838	0.748225	0.054264	0.027454	0.027568	0.021144	0.360649	0.230804	0.249066	0.00127	0.00925	0.00001	0.00003	0.00019	0.00216	0.02341	0.69891	0.01218	0.24985	0.00003	0.00004	0.00033	0.00234
Culex_pipiensTRO	Culex_torrentium	1	1	invertebrate	insecta	continental	0.08	0.205	2.07	2.338	1.781	1.894	0.053	0.224	-5.656	7.392	0.017323	0.017115	0.015126	0.015292	0.017443	0.017246	0.01537	0.01544	-0.012128	0.803607	-0.077524	0.738165	0.105497	0.096127	0.089273	0.096259	0.698634	0.215464	0.126969	0.0205	0.04974	0.00002	0.00021	0.06403	0.03405	0.23006	0.0398	0.38534	0.10849	0.00039	0.00036	0.0363	0.03068
Cystodytes_dellechiajei_purple	Cystodytes_dellechiajei_blue	0	1	invertebrate	urochordata	marine	0.1	NA	2.3763239875	2.8937744207	5.322118	4.379044	0.239875	0.677237	-7.089512	5.607588	0.016875	0.018055	0.038534	0.022981	0.01654	0.017372	0.034921	0.021432	0.091174	0.870135	1.024626	0.916849	0.069291	0.079272	0.041587	0.078581	0.407444	0.216979	0.144891	0.07501	0.00288	0.01251	0.00001	0.00056	0.00166	0.57187	0.01794	0.30583	0.00993	0.00001	0.00003	0.00043	0.00134
Echinocardium_mediterraneum	Echinocardium_cordatum_B2	1	1	invertebrate	echinodermata	marine	0.0075	10	2.5214577657	2.7326437368	6.536104	6.417081	0.218324	0.565642	5.889986	13.10814	0.021574	0.021298	0.051085	0.035116	0.021886	0.021449	0.051786	0.035089	-0.101824	0.736112	-0.153458	0.622509	0.281881	0.126707	0.245551	0.12689	0.779806	0.135861	0.188163	0.0229	0.03722	0	0	0.00016	0.00012	0.42496	0.0326	0.44127	0.03502	0.00003	0.00418	0.00052	0.00102
Echinocardium_mediterraneumEST	Echinocardium_mediterraneumWES	0	1	invertebrate	echinodermata	marine	0.0075	10	1.767	1.876	1.708	1.923	1.708	1.978	-9	0	0.027403	0.020468	0.026941	0.021215	0.027824	0.020528	0.027143	0.020825	-0.148317	0.771149	-0.118635	0.771675	0.027461	0.017701	0.00029	0.007297	0.007596	0.122338	0.497573	0.03165	0.00154	0.25655	0.11612	0.10257	0.01711	0.06222	0.00479	0.04113	0.00119	0.16942	0.0922	0.07353	0.01197
Emys_orbicularis	Trachemys_scripta	1	1	vertebrate	sauropsida	continental	2.7	80.6	0.772815534	1.0608155382	1.891262	2.174271	0.015534	0.123784	-8.066019	3.97114	0.004691	0.006488	0.011359	0.01338	0.004535	0.006229	0.011203	0.012486	0.147429	0.780291	-0.018603	0.741778	0.04854	0.070039	0.040515	0.070203	0.685713	0.247126	-0.0234	0.00857	0.01395	0.00005	0.00001	0.00391	0.00072	0.45652	0.13282	0.32647	0.05284	0.00005	0.00002	0.00322	0.00085
Emys_orbicularisEUE	Emys_orbicularisEUW	0	1	vertebrate	sauropsida	continental	2	120	0.796	0.937	1.531	1.24	0.204	0.503	-9	0	0.005862	0.007586	0.010129	0.008089	0.005799	0.007427	0.009671	0.007423	0.038391	0.773894	0.315663	1.041446	0.013206	0.008996	0.005211	0.007121	0.253984	0.247322	-0.019755	0.01045	0.00849	0.02557	0.00989	0.18144	0.13377	0.25469	0.05756	0.0369	0.02362	0.01581	0.00653	0.13557	0.09796
Eudyptes_filholi	Eudyptes_moseleyi	0.5	1	vertebrate	sauropsida	continental	55	29	1.838	1.778	1.139	1.374	0.692	2.216	-8.921	0.978	0.010371	0.011945	0.007969	0.012612	0.010575	0.012729	0.008127	0.013426	-0.079971	0.765315	0.02278	0.844828	0.015618	0.022033	0.006448	0.021312	0.228846	0.260083	0.638131	0.0001	0.00398	0.00097	0.02325	0.0066	0.46616	0.00176	0.06213	0.00035	0.02888	0.00116	0.02149	0.00918	0.37396
Eudyptes_moseleyi	Aptenodytes_patagonicus	1	1	vertebrate	sauropsida	continental	72.5	35	1.019	2.687	0.759	1.139	0.008	0.089	-7.958	4.33	0.004525	0.009829	0.003111	0.004939	0.004606	0.010391	0.003158	0.00496	0.002721	0.664353	-0.05663	0.578145	0.057938	0.108215	0.05412	0.108178	0.854153	0.170059	-0.033242	0.00223	0.01816	0.00086	0.00012	0.01676	0.01336	0.42006	0.1462	0.24883	0.08865	0.00016	0.00009	0.02223	0.02219
Eunicella_cavolinii	Eunicella_verrucosa	1	1	invertebrate	cnidaria	marine	0.25	100	1.194	1.215	1.78	1.586	0.218	0.538	-8.965	0.817	0.011322	0.011307	0.01597	0.013792	0.011468	0.011388	0.016206	0.013962	-0.058481	0.788031	-0.085874	0.762101	0.034817	0.073962	0.021171	0.074253	0.349497	0.291299	0.03706	0.00058	0.00445	0.001	0.00082	0.18551	0.02214	0.16514	0.04698	0.03001	0.01408	0.0031	0.00348	0.47877	0.04392
Gorilla_eastern	gorilla_western	1	0	vertebrate	mammalia	continental	NA	NA	1	1.528	4.077	2.499	0.538	0.877	-9	0	0.00094	0.001146	0.001456	0.000948	0.000846	0.000914	0.001424	0.000738	0.081298	0.970329	0.037812	0.965635	0.002025	0.001328	0.000827	0.001098	0.165992	0.409193	-0.472927	0.00021	0.0014	0.05852	0.3569	0.02089	0.08411	0.00165	0.00453	0.0006	0.0025	0.05318	0.3216	0.01687	0.0743
Hippocampus_guttulatusCRO	Hippocampus_guttulatusTHA	0	1	vertebrate	teleostei	marine	1.2	7	0.644	0.815	0.933	0.857	0.793	0.955	-9	0	0.005567	0.005565	0.006729	0.005217	0.005484	0.005325	0.00689	0.005321	0.036674	0.918169	-0.153202	0.819904	0.006839	0.004658	0.000691	0.003174	0.056988	0.182581	0.247516	0.0005	0.00005	0.42309	0.01865	0.00573	0.00122	0.00179	0.00012	0.00017	0.00006	0.30366	0.01674	0.00498	0.00106
Hippocampus_guttulatusPOR	Hippocampus_guttulatusCRO	0	1	vertebrate	teleostei	marine	1.2	7	1.516	1.663	0.537	0.79	0.691	1.019	-9	0	0.008977	0.008728	0.004551	0.005644	0.009268	0.009263	0.004453	0.005249	-0.115019	0.864062	0.066445	0.851114	0.010845	0.010989	0.004081	0.007997	0.149524	0.238004	-0.209127	0.00003	0.00025	0.47111	0.03017	0.04423	0.00684	0.00144	0.00058	0.00013	0.00043	0.33695	0.03006	0.03295	0.00572
Hippocampus_guttulatusPOR	Hippocampus_guttulatusTHA	0	1	vertebrate	teleostei	marine	1.2	7	1.291	1.752	0.641	0.814	0.692	0.995	-9	0	0.009758	0.010413	0.006492	0.007437	0.009936	0.010979	0.006573	0.007653	0.008447	0.915987	-0.076318	0.723485	0.011936	0.012377	0.00381	0.009031	0.127429	0.234983	0.055974	0.00002	0.00011	0.38463	0.15519	0.0181	0.01171	0.00033	0.00038	0.00004	0.00019	0.27682	0.12643	0.01489	0.00973
Hippocampus_hippocampus	Hippocampus_guttulatusTHA	1	1	vertebrate	teleostei	marine	1.2	7	0.889	1.113	0.276	0.619	0.004	0.061	-8.676	2.295	0.004818	0.006523	0.001534	0.003844	0.004912	0.006544	0.001565	0.003965	-0.097598	0.59199	-0.018604	0.435603	0.050298	0.082988	0.047122	0.083145	0.856305	0.168972	-0.044277	0.00199	0.04206	0.00004	0.00003	0.00915	0.00838	0.33532	0.17195	0.27903	0.13266	0.00009	0.00015	0.00727	0.01184
Lepus_granatensisESP	Lepus_granatensisPOR	0	1	vertebrate	mammalia	continental	31.6	18	1.205	1.379	1.222	1.509	1.483	1.642	-9	0	0.010127	0.008964	0.010294	0.008764	0.009997	0.008415	0.010377	0.008965	0.029202	0.872054	-0.046219	0.802569	0.010331	0.008217	0.00012	0.003066	0.00099	0.12129	0.588558	0.00249	0.00047	0.05712	0.01097	0.00193	0.00048	0.00192	0.00036	0.00422	0.00068	0.04548	0.00835	0.00204	0.00042
Lineus_longissimus	Lineus_lacteus	1	1	invertebrate	nemertea	marine	0.02	NA	3.6459309757	5.0475475227	4.054964	6.274072	0.126118	0.459191	5.731572	17.822619	0.018754	0.018515	0.019338	0.020615	0.01893	0.01854	0.019367	0.020267	-0.08461	0.664714	-0.064268	0.68226	0.327674	0.10407	0.308628	0.101763	0.901713	0.073299	0.18294	0.0243	0.10382	0	0	0.00007	0.00018	0.0731	0.28159	0.10982	0.40622	0.00001	0.00003	0.00018	0.00068
lissotriton_vulgaris_kosswigi	lissotriton_vulgaris_vulgaris	0.5	0	vertebrate	amphibia	continental	NA	NA	10.429	7.678	15	8.851	1.571	3.309	-0.143	11.697	0.010511	0.005786	0.009503	0.00563	0.010597	0.005507	0.010801	0.004273	-0.080797	0.875346	-0.681911	1.187309	0.030823	0.011306	0.020816	0.010768	0.478079	0.183474	0.721443	0.00092	0.02499	0.00094	0.00333	0.03997	0.21025	0.04846	0.27076	0.02339	0.17583	0.00096	0.00359	0.03045	0.16612
Lutzomyia_intermedia	Lutzomyia_whitmani	1	0	invertebrate	insecta	continental	NA	NA	4.5	3.472	4.6	3.921	1.8	3.393	-9	0	0.017102	0.009985	0.019389	0.018231	0.024547	0.013701	0.027042	0.015695	-0.874147	0.754441	-0.948066	0.719965	0.031369	0.021605	0.013124	0.011826	0.188057	0.243091	0.778707	0.05629	0.12529	0.00005	0.0001	0.01085	0.03357	0.09174	0.24996	0.10288	0.26187	0.00068	0.00046	0.01852	0.04772
macaca_mulatta	macaca_fascicularis	1	0	vertebrate	mammalia	continental	31.1	40	6.438	7.402	11.062	11.162	7.875	13.129	-9	0	0.009226	0.013232	0.012174	0.014468	0.008989	0.012562	0.011491	0.013525	0.28682	0.99234	0.079505	0.933926	0.012718	0.013949	0.002019	0.001796	0.141453	0.177979	0.947686	0	0.00615	0	0.00614	0.00005	0.48447	0.00001	0.11232	0.00001	0.0457	0	0.00442	0.0001	0.34064
malurus_melanocephalus_TE	malurus_melanocephalus_CY	0	0	vertebrate	sauropsida	continental	NA	NA	5.618	4.716	17.735	10.737	9.382	7.418	-9	0	0.011902	0.006917	0.012176	0.007274	0.013072	0.007332	0.016494	0.008565	-0.418618	0.762176	-0.877259	0.896928	0.01279	0.006541	0.000751	0.001428	0.025396	0.127927	0.766507	0	0.00038	0	0.00167	0.00021	0.51226	0.00001	0.04276	0.00002	0.05498	0	0.00197	0.00019	0.38555
Melitaea_cinxia	Mellicta_athalia	1	1	invertebrate	insecta	continental	0.06	1	2.546	3.256	3.813	4.167	0.115	0.35	-1.049	10.45	0.018177	0.01745	0.026294	0.021508	0.018272	0.01739	0.02653	0.021491	-0.035792	0.74576	-0.072835	0.757356	0.138161	0.077777	0.115925	0.075997	0.739986	0.161594	0.238537	0.00562	0.00428	0	0	0.00001	0.00002	0.41362	0.26364	0.23875	0.07377	0.00022	0	0.00002	0.00004
Melitaea_cinxiaEUR	Melitaea_cinxiaMAR	0	1	invertebrate	insecta	continental	0.0556	1	2.974	2.94	1.764	2.208	0.301	1.609	-8.662	2.405	0.022125	0.017415	0.01365	0.014898	0.022161	0.017315	0.013537	0.014323	-0.010369	0.801824	-0.020534	0.787941	0.039353	0.023286	0.021465	0.020393	0.389836	0.266935	0.128743	0.03567	0.00617	0.00045	0.00026	0.01408	0.00769	0.36073	0.25744	0.21662	0.07713	0.0007	0.00069	0.01657	0.0058
Messor_barbarus	Messor_structor	1	1	invertebrate	insecta	continental	1.5	20	1.99	2.53	2.507	2.776	0.035	0.198	-3.876	9.011	0.007009	0.007761	0.010017	0.009233	0.00669	0.007503	0.008264	0.007709	0.349776	0.897652	1.491183	0.802248	0.053969	0.076621	0.045456	0.076508	0.703487	0.183563	0.018538	0.00775	0.00169	0	0	0.00009	0.0006	0.6759	0.06578	0.23487	0.0128	0	0.00001	0.00006	0.00044
Mus_domesticus	Mus_musculus	0.5	1	vertebrate	mammalia	continental	6.06	4	4.684	4.248	6.386	6.355	1.035	2.679	-5.421	7.826	0.002464	0.002349	0.00309	0.003033	0.002562	0.002218	0.003275	0.002813	-0.261942	1.016313	-0.352215	1.123174	0.010455	0.004865	0.007678	0.005262	0.559665	0.278781	0.389155	0.00001	0.0007	0.0002	0.00381	0.02155	0.22869	0.00004	0.00081	0.00004	0.00119	0.0088	0.11812	0.05214	0.5639
Mytilus_galloprovincialis	Mytilus_edulis	1	1	invertebrate	mollusca	marine	0.01	25	2.918	3.039	2.98	3.16	1.5	2.282	-8.432	3.217	0.036468	0.029194	0.035948	0.027849	0.037073	0.029353	0.0367	0.028072	-0.145978	0.709382	-0.188157	0.669615	0.055076	0.044879	0.018868	0.040801	0.184401	0.265889	0.346627	0.00003	0.0657	0.00022	0.00208	0.0494	0.32472	0.00068	0.00507	0.00064	0.01016	0.00044	0.03366	0.02423	0.48298
Mytilus_galloprovincialisATL	Mytilus_galloprovincialisMED	0	1	invertebrate	mollusca	marine	0.01	25	3.024	3.179	2.554	2.807	2.209	3.096	-8.898	1.311	0.040222	0.030065	0.036783	0.030833	0.040775	0.029854	0.036848	0.030816	-0.163639	0.74519	-0.004791	0.851847	0.042661	0.028767	0.004159	0.015133	0.052202	0.15258	0.46085	0.00219	0.03588	0.00231	0.02316	0.08799	0.4035	0.00364	0.06684	0.00426	0.04919	0.00152	0.01584	0.04875	0.25474
Necora_puberATL	Liocarcinus_depurator	1	1	invertebrate	crustacea	marine	0.155	7	1.641	1.65	2.656	3.997	0.033	0.207	-2.598	11.752	0.005224	0.008767	0.012385	0.015082	0.005297	0.008802	0.012541	0.015094	-0.073709	0.549867	-0.10903	0.618598	0.225697	0.146316	0.216892	0.143799	0.932617	0.069341	0.231088	0.01792	0.17707	0	0.00003	0.00027	0.0022	0.01697	0.23305	0.03029	0.51922	0.00041	0.00005	0.00112	0.0014
Necora_puberATL	Necora_puberMED	0	0	invertebrate	crustacea	marine	0.18	10	1.039	1.781	1.577	1.606	1.402	1.729	-9	0	0.011907	0.010662	0.011894	0.01064	0.012115	0.010765	0.012025	0.010481	-0.170122	0.722422	-0.114043	0.738797	0.012051	0.009608	0.000151	0.002881	0.008218	0.109114	0.565532	0.00589	0.02001	0.01011	0.41106	0.00907	0.05661	0.00749	0.054	0.00467	0.01979	0.01165	0.34421	0.00872	0.03672
Oryctolagus_algirus	Oryctolagus_cuniculus	0.5	1	vertebrate	mammalia	continental	NA	NA	21.3	9.799	27.8	38.712	19.6	9.834	-9	0	0.006086	0.003192	0.010067	0.013007	0.00836	0.00317	0.010305	0.009264	-0.790913	0.863665	-0.491218	0.930039	0.01067	0.007902	0.002594	0.003255	0.134728	0.178166	-0.512685	0.00002	0.00102	0	0.00601	0.00027	0.22453	0.00007	0.00172	0.00011	0.0031	0.00003	0.03646	0.00105	0.72561
Ostrea_edulisATL	Ostrea_edulisMED	0	1	invertebrate	mollusca	marine	0.018	34	0.768	0.962	1.358	1.398	1.232	1.308	-9	0	0.01273	0.012557	0.01397	0.009659	0.012579	0.011962	0.014358	0.009865	-0.005683	0.875718	-0.213514	0.803709	0.013451	0.008262	0.000101	0.003385	0.018424	0.139552	0.406645	0.00083	0.00006	0.48324	0.01997	0.05099	0.00224	0.00234	0.00012	0.0014	0.00007	0.33956	0.01455	0.0411	0.00161
Ostrea_edulisATLdan	Ostrea_edulisATLfr	0	1	invertebrate	mollusca	marine	0.018	34	0.789	1.081	1.189	1.249	1.242	1.294	-9	0	0.013077	0.012792	0.014525	0.01055	0.012993	0.012132	0.014751	0.010428	-0.05883	0.879713	-0.135862	0.802479	0.013854	0.009849	0.000053	0.004144	0.003069	0.139961	0.418413	0.00134	0.00008	0.32264	0.02364	0.0158	0.00114	0.00324	0.00009	0.0014	0.00011	0.24277	0.01763	0.01683	0.0009
Ostrea_edulisMED	Ostrea_chilensis	1	1	invertebrate	mollusca	marine	0.0315	34	1.043	1.403	0.769	1.32	0.007	0.085	-8.3	3.516	0.008036	0.010449	0.005792	0.009195	0.008245	0.010673	0.005704	0.009	-0.113615	0.61284	0.077936	0.722023	0.074258	0.053258	0.067344	0.052621	0.825664	0.184794	0.126801	0.0172	0.1203	0.00001	0.00006	0.00116	0.0031	0.13532	0.16672	0.232	0.31999	0.00006	0.00023	0.00076	0.00306
Parus_caeruleusCOR	Parus_caeruleusCON	0	1	vertebrate	sauropsida	continental	11.5	14.6	0.95	1.109	1.044	0.993	0.913	0.948	-9	0	0.013575	0.013989	0.013603	0.010535	0.013505	0.014358	0.013752	0.010238	0.03325	0.855303	-0.135132	0.77265	0.014359	0.009124	0.00077	0.00382	0.032871	0.140101	0.106369	0.0111	0.00059	0.46685	0.01946	0.04844	0.00314	0.01245	0.00071	0.00471	0.00046	0.32791	0.01439	0.03898	0.00204
Pectinaria_koreniSUD	Pectinaria_koreniNOR	0	1	invertebrate	annelida	marine	0.0063	1.42	3.108	2.359	1	1.075	0.108	0.359	-5.277	7.305	0.027668	0.023607	0.008685	0.008979	0.028193	0.024889	0.008977	0.009336	-0.122944	0.696535	-0.150685	0.626286	0.080306	0.042799	0.06213	0.04131	0.628251	0.210213	0.320878	0.02419	0.0055	0	0	0.00002	0.00002	0.48082	0.18877	0.23652	0.06362	0.00001	0.00001	0.00042	0.0001
Physa_acuta	Physa_gyrina	1	1	invertebrate	mollusca	continental	0.05	1.5	5.0272331155	6.443472784	2.600218	3.824429	0.163399	0.489241	0.945534	12.917627	0.030557	0.029727	0.017178	0.021004	0.030692	0.029868	0.016625	0.020533	-0.022461	0.731436	0.289649	0.892632	0.148672	0.096306	0.124805	0.090731	0.750828	0.168962	0.406591	0.00084	0.00746	0	0	0.00001	0.00004	0.02651	0.77613	0.0166	0.17231	0	0	0.00002	0.00009
Reticulitermes_grassei	Reticulitermes_flavipes	1	1	invertebrate	insecta	continental	4.75	30	0.376	0.908	1.103	1.502	0.007	0.084	-8.491	2.87	0.001071	0.002667	0.003328	0.005199	0.001072	0.002599	0.003256	0.00498	-0.014395	0.487847	0.082529	0.797313	0.027076	0.08158	0.024877	0.081629	0.814075	0.207148	0.048305	0.00599	0.04082	0.00012	0.00017	0.04265	0.01362	0.43926	0.08728	0.19572	0.06094	0.00018	0.00043	0.08247	0.03026
rhomboidalis	rubrigularis	1	0	vertebrate	sauropsida	continental	NA	NA	3.429	2.44	16	8.165	1.143	2.035	-9	0	0.007216	0.007948	0.01792	0.01543	0.006949	0.005456	0.01826	0.007433	-0.1709	0.826391	-0.380409	1.032841	0.017783	0.013212	0.005216	0.003696	0.286569	0.087479	0.917442	0.1006	0.03301	0.00004	0.00012	0.00509	0.0038	0.3347	0.10051	0.32552	0.08858	0.00007	0.00017	0.00438	0.00342
Sepia_officinalisBRE	Sepia_officinalisITA	0	1	invertebrate	mollusca	marine	2	2	1.352	1.523	0.895	0.994	0.271	0.647	-9	0	0.006418	0.006226	0.004815	0.006153	0.006517	0.006392	0.004787	0.005946	-0.040711	0.837006	-0.034254	0.778734	0.011112	0.00838	0.005496	0.007154	0.309167	0.274679	-0.157935	0.00105	0.00035	0.03433	0.01249	0.50214	0.06249	0.00509	0.00171	0.00078	0.00088	0.01848	0.0093	0.30596	0.04478
Sepia_officinalisSET	Sepia_officinalisBRE	0	1	invertebrate	mollusca	marine	2	2	1.016	1.17	0.872	1.155	0.822	1.391	-9	0	0.007421	0.007282	0.006617	0.00662	0.007334	0.00708	0.006786	0.006753	0.091474	0.934676	-0.105257	0.780676	0.010754	0.007904	0.003735	0.006499	0.213888	0.276181	0.376412	0.00372	0.00035	0.13685	0.06619	0.36126	0.04014	0.01583	0.00534	0.00088	0.00084	0.04987	0.03929	0.23306	0.02556
Sepia_officinalisSET	Sepia_officinalisITA	0	1	invertebrate	mollusca	marine	2	2	1.46	1.631	0.735	1	0.48	0.826	-9	0	0.007527	0.006521	0.004759	0.006268	0.007493	0.006368	0.004767	0.006116	0.047642	0.955322	-0.04903	0.752452	0.008345	0.005936	0.002202	0.004607	0.138141	0.21928	-0.250303	0.00034	0.0007	0.47298	0.04201	0.02639	0.01253	0.02051	0.00146	0.00072	0.00091	0.34641	0.04083	0.02178	0.01241
Thymelicus_sylvestris	Thymelicus_lineola	1	1	invertebrate	insecta	continental	0.0835	1	4.685	5.353	6.371	6.634	0.226	0.588	8.839	15.024	0.022367	0.020516	0.029002	0.022792	0.022425	0.020537	0.029084	0.022783	-0.021079	0.734717	-0.015798	0.770648	0.195182	0.083778	0.169497	0.079386	0.78517	0.122734	0.189326	0.02856	0.0089	0	0	0.00001	0.00002	0.25166	0.25909	0.19749	0.25416	0.00001	0.00001	0.00002	0.00006
[truncated: 29 more columns]

## Sheet: References
References:
Carneiro M, Ferrand N, Nachman MW. Recombination and speciation: loci near centromeres are more differentiated than loci near telomeres between subspecies of the European rabbit (Oryctolagus cuniculus). Genetics. 2009;181: 593–606.
Dolman G, Moritz C. A multilocus perspective on refugial isolation and divergence in rainforest skinks (Carlia). Evolution. 2006;60: 573–582.
Duvaux L, Belkhir K, Boulesteix M, Boursot P. Isolation and gene flow: inferring the speciation history of European house mice. Mol Ecol. 2011;20: 5248–5264.
Lee JY, Edwards SV. Divergence across Australia’s Carpentarian barrier: statistical phylogeography of the red-backed fairy wren (Malurus melanocephalus). Evolution. 2008;62: 3117–3134.
Mazzoni CJ, Araki AS, Ferreira GEM, Azevedo RVDM, Barbujani G, Peixoto AA. Multilocus analysis of introgression between two sand fly vectors of leishmaniasis. BMC Evol Biol. 2008;8: 141.
Nadachowska K, Babik W. Divergence in the face of gene flow: the case of two newts (amphibia: salamandridae). Mol Biol Evol. 2009;26: 829–841.
Romiguier J, Gayral P, Ballenghien M, Bernard A, Cahais V, Chenuil A, et al. Comparative population genomics in animals uncovers the determinants of genetic diversity. Nature. Nature Publishing Group, a division of Macmillan Publishers Limited. All Rights Reserved.; 2014;515: 261–263.
Roux C, Tsagkogeorga G, Bierne N, Galtier N. Crossing the species barrier: genomic hotspots of introgression between two highly divergent Ciona intestinalis species. Mol Biol Evol. 2013;30: 1574–1587.
Stevison LS, Kohn MH. Divergence population genetic analysis of hybridization between rhesus and cynomolgus macaques. Mol Ecol. 2009;18: 2457–2475.
Thalmann O, Fischer A, Lankester F, Pääbo S, Vigilant L. The complex evolutionary history of gorillas: insights from genomic data. Mol Biol Evol. 2007;24: 146–158.
Winker K, McCracken KG, Gibson DD, Peters JL. Heteropatric speciation in a duck, Anas crecca. Mol Ecol. 2013;22: 5922–5935.
